# Supplementary material for: Spatial transcriptomic profiling reveals body site-specific inflammatory differences in psoriasis lesions
Source: Front Immunol. 2026 Mar 12;17:1706701. doi: 10.3389/fimmu.2026.1706701 (PMC13017802; doi:10.3389/fimmu.2026.1706701)
Supplement: Supplementary file 2 [file Supplementaryfile2.xlsx]

## Sheet: Signaling pathways
TNF			IL17			IL23
NCBI (Entrez)	Gene		NCBI (Entrez)	Gene		NCBI (Entrez)	Gene
Gene Id	Symbol		Gene Id	Symbol		Gene Id	Symbol
8837	CFLAR		5606	MAP2K3		3717	JAK2
56928	SPPL2B		5601	MAPK9		3594	IL12RB1
330	BIRC3		8454	CUL1		7297	TYK2
8439	NSMAF		23118	TAB2		51561	IL23A
9099	USP2		55540	IL17RB		3593	IL12B
23118	TAB2		6416	MAP2K4		6775	STAT4
7185	TRAF1		4205	MEF2A		149233	IL23R
841	CASP8		6196	RPS6KA2		6774	STAT3
7132	TNFRSF1A		23291	FBXW11		5034	P4HB
7321	UBE2D1		5609	MAP2K7
1540	CYLD		4208	MEF2C
55072	RNF31		5594	MAPK1
10454	TAB1		10454	TAB1
331	XIAP		9252	RPS6KA5
8717	TRADD		5595	MAPK3
55512	SMPD3		8767	RIPK2
10273	STUB1		3551	IKBKB
3551	IKBKB		5516	PPP2CB
25999	CLIP3		51231	VRK3
8887	TAX1BP1		5518	PPP2R1A
7323	UBE2D3		10392	NOD1
329	BIRC2		5599	MAPK8
8567	MADD		1326	MAP3K8
7375	USP4		1845	DUSP3
7128	TNFAIP3		5608	MAP2K6
10133	OPTN		4790	NFKB1
10616	RBCK1		5602	MAPK10
7186	TRAF2		1432	MAPK14
7322	UBE2D2		3605	IL17A
6885	MAP3K7		112744	IL17F
6610	SMPD2		5528	PPP2R5D
8737	RIPK1		6500	SKP1
84888	SPPL2A		5515	PPP2CA
27005	USP21		7867	MAPKAPK3
6233	RPS27A		1386	ATF2
7316	UBC		6195	RPS6KA1
6868	ADAM17		1385	CREB1
90268	OTULIN		1846	DUSP4
9530	BAG4		466	ATF1
257397	TAB3		27189	IL17C
9825	SPATA2		2002	ELK1
9261	MAPKAPK2		3656	IRAK2
220213	OTUD1		6885	MAP3K7
8772	FADD		5519	PPP2R1B
7314	UBB		1848	DUSP6
8408	ULK1		6233	RPS27A
81858	SHARPIN		7316	UBC
29110	TBK1		257397	TAB3
7332	UBE2L3		9261	MAPKAPK2
142678	MIB2		132014	IL17RE
7124	TNF		84818	IL17RC
10399	RACK1		1849	DUSP7
1147	CHUK		64806	IL25
7311	UBA52		8945	BTRC
9641	IKBKE		5598	MAPK7
56957	OTUD7B		64127	NOD2
8517	IKBKG		79155	TNIP2
			5604	MAP2K1
			7314	UBB
			2353	FOS
			7189	TRAF6
			6197	RPS6KA3
			3725	JUN
			23765	IL17RA
			7334	UBE2N
			3654	IRAK1
			5600	MAPK11
			1147	CHUK
			7311	UBA52
			7335	UBE2V1
			8517	IKBKG
